# Supplementary material for: ﻿Identification of two new species and a new host record of Distoseptispora (Distoseptisporaceae, Distoseptisporales, Sordariomycetes) from terrestrial and freshwater habitats in Southern China
Source: MycoKeys. 2024 Feb 9;102:83–105. doi: 10.3897/mycokeys.102.115452 (PMC10873807; doi:10.3897/mycokeys.102.115452)
Supplement: XML Treatment for Distoseptispora lanceolatispora [file mycokeys.102.115452-treatment2.xml]

<!DOCTYPE tp:taxon-treatment
  PUBLIC "-//TaxonX//DTD Taxonomic Treatment Publishing DTD v0 20100105//EN" "tax-treatment-NSO.dtd">
<tp:taxon-treatment xmlns:tp="http://www.plazi.org/taxpub"><tp:treatment-meta><kwd-group><label>Taxon classification</label><kwd>
              <named-content content-type="kingdom">Fungi</named-content>
            </kwd><kwd>
              <named-content content-type="order">Distoseptisporales</named-content>
            </kwd><kwd>
              <named-content content-type="family">Distoseptisporaceae</named-content>
            </kwd></kwd-group><mixed-citation publication-type="journal"><person-group><name><surname>Chen</surname><given-names>Xue-Mei</given-names></name><name><surname>Tang</surname><given-names>Xia</given-names></name><name><surname>Ma</surname><given-names>Jian</given-names></name><name><surname>Liu</surname><given-names>Ning-Guo</given-names></name><name><surname>Tibpromma</surname><given-names>Saowaluck</given-names></name><name><surname>Karunarathna</surname><given-names>Samantha C.</given-names></name><name><surname>Xiao</surname><given-names>Yuan-Pin</given-names></name><name><surname>Lu</surname><given-names>Yong-Zhong</given-names></name></person-group><article-title>﻿Identification of two new species and a new host record of <italic><tp:taxon-name><tp:taxon-name-part taxon-name-part-type="genus" reg="Distoseptispora">Distoseptispora</tp:taxon-name-part></tp:taxon-name></italic> (<tp:taxon-name><tp:taxon-name-part taxon-name-part-type="family">Distoseptisporaceae</tp:taxon-name-part></tp:taxon-name>, <tp:taxon-name><tp:taxon-name-part taxon-name-part-type="order">Distoseptisporales</tp:taxon-name-part></tp:taxon-name>, <tp:taxon-name><tp:taxon-name-part taxon-name-part-type="class">Sordariomycetes</tp:taxon-name-part></tp:taxon-name>) from terrestrial and freshwater habitats in Southern China</article-title><source>MycoKeys</source><day>09</day><month>02</month><year>2024</year><volume>102</volume><fpage>83</fpage><lpage>105</lpage><pub-id pub-id-type="doi">10.3897/mycokeys.102.115452</pub-id></mixed-citation></tp:treatment-meta><tp:nomenclature><label>﻿</label><tp:taxon-name>
            <object-id xmlns:xlink="http://www.w3.org/1999/xlink" content-type="arpha" xlink:type="simple">558A79C2-EC0D-5BBD-BFB7-91B2EE3E304A</object-id>
            <tp:taxon-name-part taxon-name-part-type="genus" reg="Distoseptispora">Distoseptispora</tp:taxon-name-part>
            <tp:taxon-name-part taxon-name-part-type="species" reg="lanceolatispora">lanceolatispora</tp:taxon-name-part>
            <object-id xmlns:xlink="http://www.w3.org/1999/xlink" xlink:type="simple">Index Fungorum: IF900954</object-id>
            <object-id xmlns:xlink="http://www.w3.org/1999/xlink" xlink:type="simple">Facesoffungi Number: FoF14664</object-id>
          </tp:taxon-name><tp:taxon-authority>X.M. Chen &amp; Y.Z. Lu</tp:taxon-authority><tp:taxon-status xmlns:xlink="http://www.w3.org/1999/xlink" xlink:type="simple">sp. nov.</tp:taxon-status><xref ref-type="fig" rid="F3">Fig. 3</xref></tp:nomenclature><tp:treatment-sec sec-type="etymology" id="SECID0ETEDI"><title>Etymology.</title><p>Referring to the lanceolate conidia.</p></tp:treatment-sec><tp:treatment-sec sec-type="Holotype" id="SECID0EYEDI"><title>Holotype.</title><p><abbrev xmlns:xlink="http://www.w3.org/1999/xlink" xlink:title="Guizhou Academy of Agriculture Sciences" id="ABBRID0E5EDI" xlink:type="simple">GZAAS</abbrev> 22-2045.</p></tp:treatment-sec><tp:treatment-sec sec-type="description" id="SECID0ECFDI"><title>Description.</title><p><bold><italic>Saprobic</italic></bold> on submerged decaying wood in freshwater habitat. <bold>Sexual morph</bold>: Undetermined. <bold>Asexual morph: <italic>Colonies</italic></bold> on substrate effuse, gregarious, hairy, pale brown to brown. <bold><italic>Mycelium</italic></bold> mostly immersed, composed of septate, yellow-brown to brown, smooth hyphae. <bold><italic>Conidiophores</italic></bold> 120–190 × 4–8 µm (x– = 155 × 6.5 µm, n = 20), macronematous, mononematous, erect, solitary, straight or slightly flexuous, grayish brown to dark brown, slightly tapering towards the apex, cylindrical, 7–8-septate, unbranched, thick-walled, smooth-walled. <bold><italic>Conidiogenous cells</italic></bold> 15–27 × 3–5.5 µm (x– = 20.5 × 4.5 µm, n = 20), monoblastic, integrated, terminal, cylindrical, slightly tapering towards the apex, pale brown, percurrent. <bold><italic>Conidia</italic></bold> 31–90 × 9.5–15 µm (x– = 58.5 × 13 µm, n = 20), acrogenous, solitary, fusiform or lanceolate, rostrate, truncate at the base, straight or slightly curved, 5–13-distoseptate, slightly constricted at septa, olivaceous to olivaceous brown, slightly paler at the apex, verrucous, with or without apical, hyalina appendages.</p><fig id="F3" position="float" orientation="portrait"><object-id xmlns:xlink="http://www.w3.org/1999/xlink" content-type="doi" xlink:type="simple">10.3897/mycokeys.102.115452.figure3</object-id><object-id xmlns:xlink="http://www.w3.org/1999/xlink" content-type="arpha" xlink:type="simple">04C86986-F5CB-5AAD-A5C7-4A969F03277C</object-id><label>Figure 3.</label><caption><p><italic><tp:taxon-name><tp:taxon-name-part taxon-name-part-type="genus" reg="Distoseptispora">Distoseptispora</tp:taxon-name-part><tp:taxon-name-part taxon-name-part-type="species" reg="lanceolatispora">lanceolatispora</tp:taxon-name-part></tp:taxon-name></italic> (<abbrev xmlns:xlink="http://www.w3.org/1999/xlink" xlink:title="Guizhou Academy of Agriculture Sciences" id="ABBRID0ESGDI" xlink:type="simple">GZAAS</abbrev> 22-2045, holotype) <bold>a, b</bold> colonies on substrate <bold>c–e</bold> conidiophores and conidia <bold>f, g</bold> conidiogenous cells bearing conidia <bold>h–k</bold> conidia <bold>l</bold> germinated conidium <bold>m, n</bold> colony on <abbrev xmlns:xlink="http://www.w3.org/1999/xlink" xlink:title="potato dextrose agar" id="ABBRID0ECHDI" xlink:type="simple">PDA</abbrev> (<bold>m</bold> from front <bold>n</bold> from reverse). Scale bars: 50 μm (<bold>c–g</bold>); 30 μm (<bold>h–l</bold>).</p></caption><graphic xmlns:xlink="http://www.w3.org/1999/xlink" xlink:href="mycokeys-102-083-g003.jpg" position="float" orientation="portrait" xlink:type="simple" id="oo_982055.jpg"><uri content-type="original_file" xlink:type="simple">https://binary.pensoft.net/fig/982055</uri></graphic></fig></tp:treatment-sec><tp:treatment-sec sec-type="description" id="SECID0ETHDI"><title>Culture characteristics.</title><p>Colonies grown on <abbrev xmlns:xlink="http://www.w3.org/1999/xlink" xlink:title="potato dextrose agar" id="ABBRID0EZHDI" xlink:type="simple">PDA</abbrev> circular, dense, flat, dry, gray to dark gray, radially striated, and a ring in the middle of the colonies with an entire edge from the front view, dark brown to black with a circular, gray edge from reverse view, not pigmented.</p></tp:treatment-sec><tp:treatment-sec sec-type="material" id="SECID0E4HDI"><title>Material examined.</title><p>China, Hainan Province, on submerged decaying wood in a freshwater stream, 23 October 2021, Jian Ma, J13 (<abbrev xmlns:xlink="http://www.w3.org/1999/xlink" xlink:title="Guizhou Academy of Agriculture Sciences" id="ABBRID0EDIDI" xlink:type="simple">GZAAS</abbrev> 22-2045, holotype), ex-type living culture, <abbrev xmlns:xlink="http://www.w3.org/1999/xlink" xlink:title="Guizhou Culture Collection" id="ABBRID0EHIDI" xlink:type="simple">GZCC</abbrev> 22-2045.</p></tp:treatment-sec><tp:treatment-sec sec-type="notes" id="SECID0ELIDI"><title>Notes.</title><p><italic><tp:taxon-name><tp:taxon-name-part taxon-name-part-type="genus" reg="Distoseptispora">Distoseptispora</tp:taxon-name-part><tp:taxon-name-part taxon-name-part-type="species" reg="lanceolatispora">lanceolatispora</tp:taxon-name-part></tp:taxon-name></italic> is morphologically similar to <italic><tp:taxon-name><tp:taxon-name-part taxon-name-part-type="genus" reg="Distoseptispora">D.</tp:taxon-name-part><tp:taxon-name-part taxon-name-part-type="species" reg="leonensis">leonensis</tp:taxon-name-part></tp:taxon-name></italic> (M.B. Ellis) R. Zhu &amp; H. Zhang. However, compared to <italic><tp:taxon-name><tp:taxon-name-part taxon-name-part-type="genus" reg="Distoseptispora">D.</tp:taxon-name-part><tp:taxon-name-part taxon-name-part-type="species" reg="lanceolatispora">lanceolatispora</tp:taxon-name-part></tp:taxon-name></italic>, <italic><tp:taxon-name><tp:taxon-name-part taxon-name-part-type="genus" reg="Distoseptispora">D.</tp:taxon-name-part><tp:taxon-name-part taxon-name-part-type="species" reg="leonensis">leonensis</tp:taxon-name-part></tp:taxon-name></italic> has longer conidiophores (120–190 µm vs. 110–130 µm), longer conidiogenous cells (15–27 µm <italic>vs.</italic> 5–15 µm), and 5–13-distoseptate, fusiform or lanceolate conidia (<xref ref-type="bibr" rid="B57">Zhang et al. 2022</xref>). In the phylogenetic analyses (Fig. <xref ref-type="fig" rid="F1">1</xref>), <italic><tp:taxon-name><tp:taxon-name-part taxon-name-part-type="genus" reg="Distoseptispora">D.</tp:taxon-name-part><tp:taxon-name-part taxon-name-part-type="species" reg="lanceolatispora">lanceolatispora</tp:taxon-name-part></tp:taxon-name></italic> forms a unique clade adjacent to <italic><tp:taxon-name><tp:taxon-name-part taxon-name-part-type="genus" reg="Distoseptispora">D.</tp:taxon-name-part><tp:taxon-name-part taxon-name-part-type="species" reg="neorostrata">neorostrata</tp:taxon-name-part></tp:taxon-name></italic> D.F. Bao, Z.L. Luo &amp; H.Y. Su with 100% ML, 1 <abbrev xmlns:xlink="http://www.w3.org/1999/xlink" xlink:title="posterior probabilities" id="ABBRID0E4KDI" xlink:type="simple">PP</abbrev>, and 98% MP support. Based on a pairwise nucleotide comparison of <abbrev xmlns:xlink="http://www.w3.org/1999/xlink" xlink:title="internal transcribed spacer" id="ABBRID0EBLDI" xlink:type="simple">ITS</abbrev> and <abbrev xmlns:xlink="http://www.w3.org/1999/xlink" xlink:title="large subunit ribosomal DNA" id="ABBRID0EFLDI" xlink:type="simple">LSU</abbrev> sequences, <italic><tp:taxon-name><tp:taxon-name-part taxon-name-part-type="genus" reg="Distoseptispora">D.</tp:taxon-name-part><tp:taxon-name-part taxon-name-part-type="species" reg="lanceolatispora">lanceolatispora</tp:taxon-name-part></tp:taxon-name></italic> deviates from <italic><tp:taxon-name><tp:taxon-name-part taxon-name-part-type="genus" reg="Distoseptispora">D.</tp:taxon-name-part><tp:taxon-name-part taxon-name-part-type="species" reg="neorostrata">neorostrata</tp:taxon-name-part></tp:taxon-name></italic> by 39/529 bp (6.8%) for <abbrev xmlns:xlink="http://www.w3.org/1999/xlink" xlink:title="internal transcribed spacer" id="ABBRID0E6LDI" xlink:type="simple">ITS</abbrev> and 14/850 bp (1.6%) for <abbrev xmlns:xlink="http://www.w3.org/1999/xlink" xlink:title="large subunit ribosomal DNA" id="ABBRID0EDMDI" xlink:type="simple">LSU</abbrev>, and there is no data available for <italic>tef</italic>1-α and <italic>rpb</italic>2 for <italic><tp:taxon-name><tp:taxon-name-part taxon-name-part-type="genus" reg="Distoseptispora">D.</tp:taxon-name-part><tp:taxon-name-part taxon-name-part-type="species" reg="neorostrata">neorostrata</tp:taxon-name-part></tp:taxon-name></italic> (MFLUCC 18-0376) in GenBank. Hence, we introduce the new species, <italic><tp:taxon-name><tp:taxon-name-part taxon-name-part-type="genus" reg="Distoseptispora">D.</tp:taxon-name-part><tp:taxon-name-part taxon-name-part-type="species" reg="lanceolatispora">lanceolatispora</tp:taxon-name-part></tp:taxon-name></italic>, based on the criteria established by <xref ref-type="bibr" rid="B21">Jeewon and Hyde (2016)</xref> and <xref ref-type="bibr" rid="B3">Chethana et al. (2021)</xref>.</p></tp:treatment-sec><tp:treatment-sec><!--Section generated to contain objects referenced in tp:taxon-treatment.--><fig id="F1" position="float" orientation="portrait"><object-id xmlns:xlink="http://www.w3.org/1999/xlink" content-type="doi" xlink:type="simple">10.3897/mycokeys.102.115452.figure1</object-id><object-id xmlns:xlink="http://www.w3.org/1999/xlink" content-type="arpha" xlink:type="simple">1C18A1CA-014A-527F-BE97-D68366E7B437</object-id><label>Figure 1.</label><caption><p>Phylogenetic tree generated from ML analysis based on a combination of <abbrev xmlns:xlink="http://www.w3.org/1999/xlink" xlink:title="large subunit ribosomal DNA" id="ABBRID0E6TCI" xlink:type="simple">LSU</abbrev>, <abbrev xmlns:xlink="http://www.w3.org/1999/xlink" xlink:title="internal transcribed spacer" id="ABBRID0EDUCI" xlink:type="simple">ITS</abbrev>, <italic>tef</italic>1-a, and <italic>rpb</italic>2 sequence data. Bootstrap support values of ML and MP equal to or greater than 75%, and <abbrev xmlns:xlink="http://www.w3.org/1999/xlink" xlink:title="posterior probabilities" id="ABBRID0ELUCI" xlink:type="simple">PP</abbrev> value equal to or greater than 0.95 are given near the nodes as ML/<abbrev xmlns:xlink="http://www.w3.org/1999/xlink" xlink:title="posterior probabilities" id="ABBRID0EPUCI" xlink:type="simple">PP</abbrev>/MP. The tree is rooted with <italic><tp:taxon-name><tp:taxon-name-part taxon-name-part-type="genus" reg="Aquapteridospora">Aquapteridospora</tp:taxon-name-part><tp:taxon-name-part taxon-name-part-type="species" reg="aquatica">aquatica</tp:taxon-name-part></tp:taxon-name></italic> (MFLUCC 17-2371). Ex-type strains are indicated by the superscript T. The new collections are in bold red text.</p></caption><graphic xmlns:xlink="http://www.w3.org/1999/xlink" xlink:href="mycokeys-102-083-g001.jpg" position="float" orientation="portrait" xlink:type="simple" id="oo_982053.jpg"><uri content-type="original_file" xlink:type="simple">https://binary.pensoft.net/fig/982053</uri></graphic></fig></tp:treatment-sec><ref-list><ref id="B57"><mixed-citation xmlns:xlink="http://www.w3.org/1999/xlink" xlink:type="simple"><person-group><name name-style="western"><surname>Zhang</surname><given-names>H</given-names></name><name name-style="western"><surname>Zhu</surname><given-names>R</given-names></name><name name-style="western"><surname>Qing</surname><given-names>Y</given-names></name><name name-style="western"><surname>Yang</surname><given-names>H</given-names></name><name name-style="western"><surname>Li</surname><given-names>CX</given-names></name><name name-style="western"><surname>Wang</surname><given-names>GN</given-names></name><name name-style="western"><surname>Zhang</surname><given-names>D</given-names></name><name name-style="western"><surname>Ning</surname><given-names>P</given-names></name></person-group> (<year>2022</year>) Polyphasic identification of <italic><tp:taxon-name><tp:taxon-name-part taxon-name-part-type="genus">Distoseptispora</tp:taxon-name-part></tp:taxon-name></italic> with six new species from freshwater. Journal of <tp:taxon-name><tp:taxon-name-part taxon-name-part-type="kingdom">Fungi</tp:taxon-name-part></tp:taxon-name> 8: e1063. <ext-link xlink:href="10.3390/jof8101063" ext-link-type="doi" xlink:type="simple">https://doi.org/10.3390/jof8101063</ext-link></mixed-citation></ref><ref id="B21"><mixed-citation xmlns:xlink="http://www.w3.org/1999/xlink" xlink:type="simple"><person-group><name name-style="western"><surname>Jeewon</surname><given-names>R</given-names></name><name name-style="western"><surname>Hyde</surname><given-names>KD</given-names></name></person-group> (<year>2016</year>) <article-title>Establishing species boundaries and new taxa among fungi: Recommendations to resolve taxonomic ambiguities.</article-title><source>Mycosphere</source><volume>7</volume>(<issue>11</issue>): <fpage>1669</fpage>–<lpage>1677</lpage>. <ext-link xlink:href="10.5943/mycosphere/7/11/4" ext-link-type="doi" xlink:type="simple">https://doi.org/10.5943/mycosphere/7/11/4</ext-link></mixed-citation></ref><ref id="B3"><mixed-citation xmlns:xlink="http://www.w3.org/1999/xlink" xlink:type="simple"><person-group><name name-style="western"><surname>Chethana</surname><given-names>KWT</given-names></name><name name-style="western"><surname>Manawasinghe</surname><given-names>IS</given-names></name><name name-style="western"><surname>Hurdeal</surname><given-names>VG</given-names></name><name name-style="western"><surname>Bhunjun</surname><given-names>CS</given-names></name><name name-style="western"><surname>Appadoo</surname><given-names>MA</given-names></name><name name-style="western"><surname>Gentekaki</surname><given-names>E</given-names></name><name name-style="western"><surname>Raspé</surname><given-names>O</given-names></name><name name-style="western"><surname>Promputtha</surname><given-names>I</given-names></name><name name-style="western"><surname>Hyde</surname><given-names>KD</given-names></name></person-group> (<year>2021</year>) What are fungal species and how to delineate them? Fungal Diversity 109(1): 1–25. <ext-link xlink:href="10.1007/s13225-021-00483-9" ext-link-type="doi" xlink:type="simple">https://doi.org/10.1007/s13225-021-00483-9</ext-link></mixed-citation></ref></ref-list></tp:taxon-treatment>
