# Supplementary material for: ﻿Identification of two new species and a new host record of Distoseptispora (Distoseptisporaceae, Distoseptisporales, Sordariomycetes) from terrestrial and freshwater habitats in Southern China
Source: MycoKeys. 2024 Feb 9;102:83–105. doi: 10.3897/mycokeys.102.115452 (PMC10873807; doi:10.3897/mycokeys.102.115452)
Supplement: XML Treatment for Distoseptispora tectonae [file mycokeys.102.115452-treatment3.xml]

<!DOCTYPE tp:taxon-treatment
  PUBLIC "-//TaxonX//DTD Taxonomic Treatment Publishing DTD v0 20100105//EN" "tax-treatment-NSO.dtd">
<tp:taxon-treatment xmlns:tp="http://www.plazi.org/taxpub"><tp:treatment-meta><kwd-group><label>Taxon classification</label><kwd>
              <named-content content-type="kingdom">Fungi</named-content>
            </kwd><kwd>
              <named-content content-type="order">Distoseptisporales</named-content>
            </kwd><kwd>
              <named-content content-type="family">Distoseptisporaceae</named-content>
            </kwd></kwd-group><mixed-citation publication-type="journal"><person-group><name><surname>Chen</surname><given-names>Xue-Mei</given-names></name><name><surname>Tang</surname><given-names>Xia</given-names></name><name><surname>Ma</surname><given-names>Jian</given-names></name><name><surname>Liu</surname><given-names>Ning-Guo</given-names></name><name><surname>Tibpromma</surname><given-names>Saowaluck</given-names></name><name><surname>Karunarathna</surname><given-names>Samantha C.</given-names></name><name><surname>Xiao</surname><given-names>Yuan-Pin</given-names></name><name><surname>Lu</surname><given-names>Yong-Zhong</given-names></name></person-group><article-title>﻿Identification of two new species and a new host record of <italic><tp:taxon-name><tp:taxon-name-part taxon-name-part-type="genus" reg="Distoseptispora">Distoseptispora</tp:taxon-name-part></tp:taxon-name></italic> (<tp:taxon-name><tp:taxon-name-part taxon-name-part-type="family">Distoseptisporaceae</tp:taxon-name-part></tp:taxon-name>, <tp:taxon-name><tp:taxon-name-part taxon-name-part-type="order">Distoseptisporales</tp:taxon-name-part></tp:taxon-name>, <tp:taxon-name><tp:taxon-name-part taxon-name-part-type="class">Sordariomycetes</tp:taxon-name-part></tp:taxon-name>) from terrestrial and freshwater habitats in Southern China</article-title><source>MycoKeys</source><day>09</day><month>02</month><year>2024</year><volume>102</volume><fpage>83</fpage><lpage>105</lpage><pub-id pub-id-type="doi">10.3897/mycokeys.102.115452</pub-id></mixed-citation></tp:treatment-meta><tp:nomenclature><label>﻿</label><tp:taxon-name>
            <object-id xmlns:xlink="http://www.w3.org/1999/xlink" content-type="arpha" xlink:type="simple">E502DE4A-6E52-505B-B0FD-A7463654155E</object-id>
            <tp:taxon-name-part taxon-name-part-type="genus" reg="Distoseptispora">Distoseptispora</tp:taxon-name-part>
            <tp:taxon-name-part taxon-name-part-type="species" reg="tectonae">tectonae</tp:taxon-name-part>
            <object-id xmlns:xlink="http://www.w3.org/1999/xlink" xlink:type="simple">Index Fungorum: IF552223</object-id>
            <object-id xmlns:xlink="http://www.w3.org/1999/xlink" xlink:type="simple">Facesoffungi number: FoF01877</object-id>
          </tp:taxon-name><tp:taxon-authority>Doilom &amp; K.D. Hyde, Fungal Diversity 80: 222 (2016)</tp:taxon-authority><xref ref-type="fig" rid="F4">Fig. 4</xref></tp:nomenclature><tp:treatment-sec sec-type="description" id="SECID0EYODI"><title>Description.</title><p><bold><italic>Saprobic</italic></bold> on dead twigs of <italic><tp:taxon-name><tp:taxon-name-part taxon-name-part-type="genus" reg="Edgeworthia">Edgeworthia</tp:taxon-name-part><tp:taxon-name-part taxon-name-part-type="species" reg="chrysantha">chrysantha</tp:taxon-name-part></tp:taxon-name></italic>. <bold>Sexual morph</bold>: Undetermined. <bold>Asexual morph: <italic>Colonies</italic></bold> on natural substrate abundant, superficial, dark brown, hairy. <bold><italic>Conidiophores</italic></bold> 35–80 μm × 4–7.5 μm (x– = 58 × 5.5 μm, n = 20), macronematous, mononematous, simple, erect to slightly curved, solitary, pale brown to dark brown, cylindrical, 2–4-septate, slightly constricted at the septa, unbranched, thick-walled. <bold><italic>Conidiogenous cells</italic></bold> 6–10 μm × 3.5–6.5 μm (x– = 8 × 4.5 μm, n = 20), holoblastic, monoblastic, integrated, terminal, cylindrical, slightly tapering towards the apex, brown to reddish brown, percurrent. <bold><italic>Conidia</italic></bold> 190–255 μm × 9.5–16 μm (x– = 220 μm × 13 μm, n = 20), 5–16 μm (x– = 13 μm, n = 20) wide at the protruding truncate base; 4.5–8 μm (x– = 6.5 μm, n = 20) wide in the tapering part, acrogenous, solitary, obclavate, elongate, rostrate, straight or curved, tapering towards the apex, 9–39-distoseptate, olivaceous-green when young, dark reddish brown at maturity, verrucose.</p><fig id="F4" position="float" orientation="portrait"><object-id xmlns:xlink="http://www.w3.org/1999/xlink" content-type="doi" xlink:type="simple">10.3897/mycokeys.102.115452.figure4</object-id><object-id xmlns:xlink="http://www.w3.org/1999/xlink" content-type="arpha" xlink:type="simple">8E4544F0-A190-5BEA-B4FE-0B5066BC658D</object-id><label>Figure 4.</label><caption><p><italic><tp:taxon-name><tp:taxon-name-part taxon-name-part-type="genus" reg="Distoseptispora">Distoseptispora</tp:taxon-name-part><tp:taxon-name-part taxon-name-part-type="species" reg="tectonae">tectonae</tp:taxon-name-part></tp:taxon-name></italic> (<abbrev xmlns:xlink="http://www.w3.org/1999/xlink" xlink:title="Guizhou Academy of Agriculture Sciences" id="ABBRID0EQQDI" xlink:type="simple">GZAAS</abbrev> 22-2046) <bold>a</bold>, <bold>b</bold> colonies on substrate <bold>c, d</bold> conidiophores and conidia <bold>e, f</bold> conidiophores <bold>g–k</bold> conidia <bold>l</bold> germinated conidium <bold>m, n</bold> colonies on <abbrev xmlns:xlink="http://www.w3.org/1999/xlink" xlink:title="potato dextrose agar" id="ABBRID0ECRDI" xlink:type="simple">PDA</abbrev> (<bold>m</bold> from front <bold>n</bold> from reverse) Scale bars: 50 μm (<bold>c, d, g–l</bold>); 20 μm (<bold>e, f</bold>).</p></caption><graphic xmlns:xlink="http://www.w3.org/1999/xlink" xlink:href="mycokeys-102-083-g004.jpg" position="float" orientation="portrait" xlink:type="simple" id="oo_982056.jpg"><uri content-type="original_file" xlink:type="simple">https://binary.pensoft.net/fig/982056</uri></graphic></fig></tp:treatment-sec><tp:treatment-sec sec-type="description" id="SECID0ETRDI"><title>Culture characteristics.</title><p>Conidia germinating on <abbrev xmlns:xlink="http://www.w3.org/1999/xlink" xlink:title="potato dextrose agar" id="ABBRID0EZRDI" xlink:type="simple">PDA</abbrev> within 24 h, colonies circular, dense, umbonate, spreading, fluffy. The surface is slightly rough with reddish-gray mycelium, colonies somewhat raised in the middle, and with a filiform edge. The reverse side is dark gray with a circular, pale reddish-gray edge, not pigmented.</p></tp:treatment-sec><tp:treatment-sec sec-type="material" id="SECID0E4RDI"><title>Material examined.</title><p>China, Guizhou Province, Guiyang City, Guiyang Medicinal Botanical Garden, on dead twigs of <italic><tp:taxon-name><tp:taxon-name-part taxon-name-part-type="genus" reg="Edgeworthia">Edgeworthia</tp:taxon-name-part><tp:taxon-name-part taxon-name-part-type="species" reg="chrysantha">chrysantha</tp:taxon-name-part></tp:taxon-name></italic>, 20 August 2022, Xia Tang, JX30 (<abbrev xmlns:xlink="http://www.w3.org/1999/xlink" xlink:title="Guizhou Academy of Agriculture Sciences" id="ABBRID0EOSDI" xlink:type="simple">GZAAS</abbrev> 22-2046), living culture, <abbrev xmlns:xlink="http://www.w3.org/1999/xlink" xlink:title="Guizhou Culture Collection" id="ABBRID0ESSDI" xlink:type="simple">GZCC</abbrev> 22-2046.</p></tp:treatment-sec><tp:treatment-sec sec-type="distribution" id="SECID0EWSDI"><title>Known host and distribution.</title><p><italic><tp:taxon-name><tp:taxon-name-part taxon-name-part-type="genus" reg="Tectona">Tectona</tp:taxon-name-part><tp:taxon-name-part taxon-name-part-type="species" reg="grandis">grandis</tp:taxon-name-part></tp:taxon-name></italic> (Thailand, <xref ref-type="bibr" rid="B13">Hyde et al. 2016</xref>), on dead stems (Thailand, <xref ref-type="bibr" rid="B46">Sun et al. 2020</xref>), on dead, submerged, decaying wood of unidentified plants (China &amp; Thailand, <xref ref-type="bibr" rid="B28">Luo et al. 2019</xref>; <xref ref-type="bibr" rid="B8">Dong et al. 2021</xref>; <xref ref-type="bibr" rid="B57">Zhang et al. 2022</xref>), and dead twig and branch of <italic><tp:taxon-name><tp:taxon-name-part taxon-name-part-type="genus" reg="Edgeworthia">Edgeworthia</tp:taxon-name-part><tp:taxon-name-part taxon-name-part-type="species" reg="chrysantha">chrysantha</tp:taxon-name-part></tp:taxon-name></italic> (China, this study).</p></tp:treatment-sec><tp:treatment-sec sec-type="notes" id="SECID0EGUDI"><title>Notes.</title><p><italic><tp:taxon-name><tp:taxon-name-part taxon-name-part-type="genus" reg="Distoseptispora">Distoseptispora</tp:taxon-name-part><tp:taxon-name-part taxon-name-part-type="species" reg="tectonae">tectonae</tp:taxon-name-part></tp:taxon-name></italic> was first isolated from a dead twig of <italic><tp:taxon-name><tp:taxon-name-part taxon-name-part-type="genus" reg="Tectona">Tectona</tp:taxon-name-part><tp:taxon-name-part taxon-name-part-type="species" reg="grandis">grandis</tp:taxon-name-part></tp:taxon-name></italic> in Thailand (<xref ref-type="bibr" rid="B13">Hyde et al. 2016</xref>). Since then, this species has been identified in various countries on different substrates and hosts (<xref ref-type="bibr" rid="B13">Hyde et al. 2016</xref>; <xref ref-type="bibr" rid="B46">Sun et al. 2020</xref>; <xref ref-type="bibr" rid="B8">Dong et al. 2021</xref>; <xref ref-type="bibr" rid="B57">Zhang et al. 2022</xref>). In the phylogenetic tree (Fig. <xref ref-type="fig" rid="F1">1</xref>), our new isolate forms a close lineage to <italic><tp:taxon-name><tp:taxon-name-part taxon-name-part-type="genus" reg="Distoseptispora">D.</tp:taxon-name-part><tp:taxon-name-part taxon-name-part-type="species" reg="tectonae">tectonae</tp:taxon-name-part></tp:taxon-name></italic> (<abbrev xmlns:xlink="http://www.w3.org/1999/xlink" xlink:title="Guizhou Culture Collection" id="ABBRID0EFWDI" xlink:type="simple">GZCC</abbrev> 22-2046) with statistical support of 98% ML and 0.96 <abbrev xmlns:xlink="http://www.w3.org/1999/xlink" xlink:title="posterior probabilities" id="ABBRID0EJWDI" xlink:type="simple">PP</abbrev>. Based on pairwise nucleotide comparisons of <abbrev xmlns:xlink="http://www.w3.org/1999/xlink" xlink:title="internal transcribed spacer" id="ABBRID0ENWDI" xlink:type="simple">ITS</abbrev>, <abbrev xmlns:xlink="http://www.w3.org/1999/xlink" xlink:title="large subunit ribosomal DNA" id="ABBRID0ERWDI" xlink:type="simple">LSU</abbrev>, <italic>tef</italic>1-α, and <italic>rpb</italic>2, our new isolate diverges from <italic><tp:taxon-name><tp:taxon-name-part taxon-name-part-type="genus" reg="Distoseptispora">D.</tp:taxon-name-part><tp:taxon-name-part taxon-name-part-type="species" reg="tectonae">tectonae</tp:taxon-name-part></tp:taxon-name></italic> (MFLUCC 12-0291, ex-type) by 6/554 bp (1%) for <abbrev xmlns:xlink="http://www.w3.org/1999/xlink" xlink:title="internal transcribed spacer" id="ABBRID0EEXDI" xlink:type="simple">ITS</abbrev>, 1/852 bp (0.01%) for <abbrev xmlns:xlink="http://www.w3.org/1999/xlink" xlink:title="large subunit ribosomal DNA" id="ABBRID0EIXDI" xlink:type="simple">LSU</abbrev>, 0/980 bp (0%) for <italic>tef</italic>1-α, and 2/899 bp (0.2%) for <italic>rpb</italic>2. In addition, the morphological characteristics of our isolate match well with the holotype description of <italic><tp:taxon-name><tp:taxon-name-part taxon-name-part-type="genus" reg="Distoseptispora">D.</tp:taxon-name-part><tp:taxon-name-part taxon-name-part-type="species" reg="tectonae">tectonae</tp:taxon-name-part></tp:taxon-name></italic> (<xref ref-type="bibr" rid="B13">Hyde et al. 2016</xref>). This study reports a new host record of <italic><tp:taxon-name><tp:taxon-name-part taxon-name-part-type="genus" reg="Distoseptispora">Distoseptispora</tp:taxon-name-part><tp:taxon-name-part taxon-name-part-type="species" reg="tectonae">tectonae</tp:taxon-name-part></tp:taxon-name></italic> on dead twigs of <italic><tp:taxon-name><tp:taxon-name-part taxon-name-part-type="genus" reg="Edgeworthia">Edgeworthia</tp:taxon-name-part><tp:taxon-name-part taxon-name-part-type="species" reg="chrysantha">chrysantha</tp:taxon-name-part></tp:taxon-name></italic> in China.</p></tp:treatment-sec><tp:treatment-sec><!--Section generated to contain objects referenced in tp:taxon-treatment.--><fig id="F1" position="float" orientation="portrait"><object-id xmlns:xlink="http://www.w3.org/1999/xlink" content-type="doi" xlink:type="simple">10.3897/mycokeys.102.115452.figure1</object-id><object-id xmlns:xlink="http://www.w3.org/1999/xlink" content-type="arpha" xlink:type="simple">1C18A1CA-014A-527F-BE97-D68366E7B437</object-id><label>Figure 1.</label><caption><p>Phylogenetic tree generated from ML analysis based on a combination of <abbrev xmlns:xlink="http://www.w3.org/1999/xlink" xlink:title="large subunit ribosomal DNA" id="ABBRID0E6TCI" xlink:type="simple">LSU</abbrev>, <abbrev xmlns:xlink="http://www.w3.org/1999/xlink" xlink:title="internal transcribed spacer" id="ABBRID0EDUCI" xlink:type="simple">ITS</abbrev>, <italic>tef</italic>1-a, and <italic>rpb</italic>2 sequence data. Bootstrap support values of ML and MP equal to or greater than 75%, and <abbrev xmlns:xlink="http://www.w3.org/1999/xlink" xlink:title="posterior probabilities" id="ABBRID0ELUCI" xlink:type="simple">PP</abbrev> value equal to or greater than 0.95 are given near the nodes as ML/<abbrev xmlns:xlink="http://www.w3.org/1999/xlink" xlink:title="posterior probabilities" id="ABBRID0EPUCI" xlink:type="simple">PP</abbrev>/MP. The tree is rooted with <italic><tp:taxon-name><tp:taxon-name-part taxon-name-part-type="genus" reg="Aquapteridospora">Aquapteridospora</tp:taxon-name-part><tp:taxon-name-part taxon-name-part-type="species" reg="aquatica">aquatica</tp:taxon-name-part></tp:taxon-name></italic> (MFLUCC 17-2371). Ex-type strains are indicated by the superscript T. The new collections are in bold red text.</p></caption><graphic xmlns:xlink="http://www.w3.org/1999/xlink" xlink:href="mycokeys-102-083-g001.jpg" position="float" orientation="portrait" xlink:type="simple" id="oo_982053.jpg"><uri content-type="original_file" xlink:type="simple">https://binary.pensoft.net/fig/982053</uri></graphic></fig></tp:treatment-sec><ref-list><ref id="B13"><mixed-citation xmlns:xlink="http://www.w3.org/1999/xlink" xlink:type="simple"><person-group><name name-style="western"><surname>Hyde</surname><given-names>KD</given-names></name><name name-style="western"><surname>Hongsanan</surname><given-names>S</given-names></name><name name-style="western"><surname>Jeewon</surname><given-names>R</given-names></name><name name-style="western"><surname>Bhat</surname><given-names>DJ</given-names></name><name name-style="western"><surname>McKenzie</surname><given-names>EHC</given-names></name><name name-style="western"><surname>Jones</surname><given-names>EBG</given-names></name><name name-style="western"><surname>Phookamsak</surname><given-names>R</given-names></name><name name-style="western"><surname>Ariyawansa</surname><given-names>HA</given-names></name><name name-style="western"><surname>Boonmee</surname><given-names>S</given-names></name><name name-style="western"><surname>Zhao</surname><given-names>Q</given-names></name><name name-style="western"><surname>Abdel-Aziz</surname><given-names>FA</given-names></name><name name-style="western"><surname>Abdel-Wahab</surname><given-names>MA</given-names></name><name name-style="western"><surname>Banmai</surname><given-names>S</given-names></name><name name-style="western"><surname>Chomnunti</surname><given-names>P</given-names></name><name name-style="western"><surname>Cui</surname><given-names>BK</given-names></name><name name-style="western"><surname>Daranagama</surname><given-names>DA</given-names></name><name name-style="western"><surname>Das</surname><given-names>K</given-names></name><name name-style="western"><surname>Dayarathne</surname><given-names>MC</given-names></name><name name-style="western"><surname>Silva</surname><given-names>NID</given-names></name><name name-style="western"><surname>Goes-Neto</surname><given-names>AA</given-names></name><name name-style="western"><surname>Huang</surname><given-names>SK</given-names></name><name name-style="western"><surname>Jayasiri</surname><given-names>SC</given-names></name><name name-style="western"><surname>Jayawardena</surname><given-names>RS</given-names></name><name name-style="western"><surname>Konta</surname><given-names>S</given-names></name><name name-style="western"><surname>Lee</surname><given-names>HB</given-names></name><name name-style="western"><surname>Li</surname><given-names>WJ</given-names></name><name name-style="western"><surname>Lin</surname><given-names>CG</given-names></name><name name-style="western"><surname>Liu</surname><given-names>JK</given-names></name><name name-style="western"><surname>Lu</surname><given-names>YZ</given-names></name><name name-style="western"><surname>Luo</surname><given-names>ZL</given-names></name><name name-style="western"><surname>Manawasinghe</surname><given-names>IS</given-names></name><name name-style="western"><surname>Manimohan</surname><given-names>P</given-names></name><name name-style="western"><surname>Mapook</surname><given-names>A</given-names></name><name name-style="western"><surname>Niskanen</surname><given-names>T</given-names></name><name name-style="western"><surname>Norphanphoun</surname><given-names>C</given-names></name><name name-style="western"><surname>Papizadeh</surname><given-names>M</given-names></name><name name-style="western"><surname>Perera</surname><given-names>RH</given-names></name><name name-style="western"><surname>Phukhamsakda</surname><given-names>C</given-names></name><name name-style="western"><surname>Richter</surname><given-names>C</given-names></name><name name-style="western"><surname>Santiago</surname><given-names>ALCMDA</given-names></name><name name-style="western"><surname>Drechsler-Santos</surname><given-names>ER</given-names></name><name name-style="western"><surname>Senanayake</surname><given-names>IC</given-names></name><name name-style="western"><surname>Tanaka</surname><given-names>K</given-names></name><name name-style="western"><surname>Tennakoon</surname><given-names>TMDS</given-names></name><name name-style="western"><surname>Thambugala</surname><given-names>KM</given-names></name><name name-style="western"><surname>Tian</surname><given-names>Q</given-names></name><name name-style="western"><surname>Tibpromma</surname><given-names>S</given-names></name><name name-style="western"><surname>Thongbai</surname><given-names>B</given-names></name><name name-style="western"><surname>Vizzini</surname><given-names>A</given-names></name><name name-style="western"><surname>Wanasinghe</surname><given-names>DN</given-names></name><name name-style="western"><surname>Wijayawardene</surname><given-names>NN</given-names></name><name name-style="western"><surname>Wu</surname><given-names>HX</given-names></name><name name-style="western"><surname>Yang</surname><given-names>J</given-names></name><name name-style="western"><surname>Zeng</surname><given-names>XY</given-names></name><name name-style="western"><surname>Zhang</surname><given-names>H</given-names></name><name name-style="western"><surname>Zhang</surname><given-names>JF</given-names></name><name name-style="western"><surname>Bulgakov</surname><given-names>TS</given-names></name><name name-style="western"><surname>Camporesi</surname><given-names>E</given-names></name><name name-style="western"><surname>Bahkali</surname><given-names>AH</given-names></name><name name-style="western"><surname>Amoozegar</surname><given-names>MA</given-names></name><name name-style="western"><surname>Araujo-Neta</surname><given-names>LS</given-names></name><name name-style="western"><surname>Ammirati</surname><given-names>JF</given-names></name><name name-style="western"><surname>Baghela</surname><given-names>A</given-names></name><name name-style="western"><surname>Bhatt</surname><given-names>RP</given-names></name><name name-style="western"><surname>Bojantchev</surname><given-names>D</given-names></name><name name-style="western"><surname>Buyck</surname><given-names>B</given-names></name><name name-style="western"><surname>Silva</surname><given-names>GAD</given-names></name><name name-style="western"><surname>Lima</surname><given-names>CLFD</given-names></name><name name-style="western"><surname>Oliveira</surname><given-names>RJVD</given-names></name><name name-style="western"><surname>Souza</surname><given-names>CAFD</given-names></name><name name-style="western"><surname>Dai</surname><given-names>YC</given-names></name><name name-style="western"><surname>Dima</surname><given-names>B</given-names></name><name name-style="western"><surname>Duong</surname><given-names>TT</given-names></name><name name-style="western"><surname>Ercole</surname><given-names>E</given-names></name><name name-style="western"><surname>Mafalda-Freire</surname><given-names>F</given-names></name><name name-style="western"><surname>Ghosh</surname><given-names>A</given-names></name><name name-style="western"><surname>Hashimoto</surname><given-names>A</given-names></name><name name-style="western"><surname>Kamolhan</surname><given-names>S</given-names></name><name name-style="western"><surname>Kang</surname><given-names>JC</given-names></name><name name-style="western"><surname>Karunarathna</surname><given-names>SC</given-names></name><name name-style="western"><surname>Kirk</surname><given-names>PM</given-names></name><name name-style="western"><surname>Kytovuori</surname><given-names>I</given-names></name><name name-style="western"><surname>Lantieri</surname><given-names>A</given-names></name><name name-style="western"><surname>Liimatainen</surname><given-names>K</given-names></name><name name-style="western"><surname>Liu</surname><given-names>ZY</given-names></name><name name-style="western"><surname>Liu</surname><given-names>XY</given-names></name><name name-style="western"><surname>Lucking</surname><given-names>R</given-names></name><name name-style="western"><surname>Medardi</surname><given-names>G</given-names></name><name name-style="western"><surname>Mortimer</surname><given-names>PE</given-names></name><name name-style="western"><surname>Nguyen</surname><given-names>TTT</given-names></name><name name-style="western"><surname>Promputtha</surname><given-names>I</given-names></name><name name-style="western"><surname>Raj</surname><given-names>KNA</given-names></name><name name-style="western"><surname>Reck</surname><given-names>MA</given-names></name><name name-style="western"><surname>Lumyong</surname><given-names>S</given-names></name><name name-style="western"><surname>Shahzadeh-Fazeli</surname><given-names>SA</given-names></name><name name-style="western"><surname>Stadler</surname><given-names>M</given-names></name><name name-style="western"><surname>Soudi</surname><given-names>MR</given-names></name><name name-style="western"><surname>Su</surname><given-names>HY</given-names></name><name name-style="western"><surname>Takahashi</surname><given-names>T</given-names></name><name name-style="western"><surname>Tangthirasunun</surname><given-names>N</given-names></name><name name-style="western"><surname>Uniyal</surname><given-names>P</given-names></name><name name-style="western"><surname>Wang</surname><given-names>Y</given-names></name><name name-style="western"><surname>Wen</surname><given-names>TC</given-names></name><name name-style="western"><surname>Xu</surname><given-names>JC</given-names></name><name name-style="western"><surname>Zhang</surname><given-names>ZK</given-names></name><name name-style="western"><surname>Zhao</surname><given-names>YC</given-names></name><name name-style="western"><surname>Zhou</surname><given-names>JL</given-names></name><name name-style="western"><surname>Zhu</surname><given-names>L</given-names></name></person-group> (<year>2016</year>) <article-title>Fungal diversity notes 367–490: taxonomic and phylogenetic contributions to fungal taxa.</article-title><source>Fungal Diversity</source><volume>80</volume>: <fpage>1</fpage>–<lpage>270</lpage>. <ext-link xlink:href="10.1007/s13225-016-0373-x" ext-link-type="doi" xlink:type="simple">https://doi.org/10.1007/s13225-016-0373-x</ext-link></mixed-citation></ref><ref id="B46"><mixed-citation xmlns:xlink="http://www.w3.org/1999/xlink" xlink:type="simple"><person-group><name name-style="western"><surname>Sun</surname><given-names>Y</given-names></name><name name-style="western"><surname>Goonasekara</surname><given-names>ID</given-names></name><name name-style="western"><surname>Thambugala</surname><given-names>KM</given-names></name><name name-style="western"><surname>Jayawardena</surname><given-names>RS</given-names></name><name name-style="western"><surname>Wang</surname><given-names>Y</given-names></name><name name-style="western"><surname>Hyde</surname><given-names>KD</given-names></name></person-group> (<year>2020</year>) <italic><tp:taxon-name><tp:taxon-name-part taxon-name-part-type="genus">Distoseptispora</tp:taxon-name-part><tp:taxon-name-part taxon-name-part-type="species">bambusae</tp:taxon-name-part></tp:taxon-name></italic> sp. nov. (<tp:taxon-name><tp:taxon-name-part taxon-name-part-type="family">Distoseptisporaceae</tp:taxon-name-part></tp:taxon-name>) on bamboo from China and Thailand. Biodiversity Data Journal 8: e53678. <ext-link xlink:href="10.3897/BDJ.8.e53678.figure2" ext-link-type="doi" xlink:type="simple">https://doi.org/10.3897/BDJ.8.e53678.figure2</ext-link></mixed-citation></ref><ref id="B28"><mixed-citation xmlns:xlink="http://www.w3.org/1999/xlink" xlink:type="simple"><person-group><name name-style="western"><surname>Luo</surname><given-names>ZL</given-names></name><name name-style="western"><surname>Hyde</surname><given-names>KD</given-names></name><name name-style="western"><surname>Liu</surname><given-names>JK</given-names></name><name name-style="western"><surname>Maharachchikumbura</surname><given-names>SSN</given-names></name><name name-style="western"><surname>Jeewon</surname><given-names>R</given-names></name><name name-style="western"><surname>Bao</surname><given-names>DF</given-names></name><name name-style="western"><surname>Bhat</surname><given-names>DJ</given-names></name><name name-style="western"><surname>Lin</surname><given-names>CG</given-names></name><name name-style="western"><surname>Li</surname><given-names>WL</given-names></name><name name-style="western"><surname>Yang</surname><given-names>J</given-names></name><name name-style="western"><surname>Liu</surname><given-names>NG</given-names></name><name name-style="western"><surname>Lu</surname><given-names>YZ</given-names></name><name name-style="western"><surname>Jayawardena</surname><given-names>RS</given-names></name><name name-style="western"><surname>Li</surname><given-names>JF</given-names></name><name name-style="western"><surname>Su</surname><given-names>HY</given-names></name></person-group> (<year>2019</year>) <article-title>Freshwater <tp:taxon-name><tp:taxon-name-part taxon-name-part-type="class">Sordariomycetes</tp:taxon-name-part></tp:taxon-name>.</article-title><source>Fungal Diversity</source><volume>99</volume>: <fpage>451</fpage>–<lpage>660</lpage>. <ext-link xlink:href="10.1007/s13225-019-00438-1" ext-link-type="doi" xlink:type="simple">https://doi.org/10.1007/s13225-019-00438-1</ext-link></mixed-citation></ref><ref id="B8"><mixed-citation xmlns:xlink="http://www.w3.org/1999/xlink" xlink:type="simple"><person-group><name name-style="western"><surname>Dong</surname><given-names>W</given-names></name><name name-style="western"><surname>Hyde</surname><given-names>KD</given-names></name><name name-style="western"><surname>Jeewon</surname><given-names>R</given-names></name><name name-style="western"><surname>Doilom</surname><given-names>M</given-names></name><name name-style="western"><surname>Yu</surname><given-names>XD</given-names></name><name name-style="western"><surname>Wang</surname><given-names>GN</given-names></name><name name-style="western"><surname>Liu</surname><given-names>NG</given-names></name><name name-style="western"><surname>Hu</surname><given-names>DM</given-names></name><name name-style="western"><surname>Nalumpang</surname><given-names>S</given-names></name><name name-style="western"><surname>Zhang</surname><given-names>H</given-names></name></person-group> (<year>2021</year>) <article-title>Towards a natural classification of annulatascaceae-like taxa II: Introducing five new genera and eighteen new species from freshwater.</article-title><source>Mycosphere</source><volume>12</volume>(<issue>1</issue>): <fpage>1</fpage>–<lpage>88</lpage>. <ext-link xlink:href="10.5943/mycosphere/12/1/1" ext-link-type="doi" xlink:type="simple">https://doi.org/10.5943/mycosphere/12/1/1</ext-link></mixed-citation></ref><ref id="B57"><mixed-citation xmlns:xlink="http://www.w3.org/1999/xlink" xlink:type="simple"><person-group><name name-style="western"><surname>Zhang</surname><given-names>H</given-names></name><name name-style="western"><surname>Zhu</surname><given-names>R</given-names></name><name name-style="western"><surname>Qing</surname><given-names>Y</given-names></name><name name-style="western"><surname>Yang</surname><given-names>H</given-names></name><name name-style="western"><surname>Li</surname><given-names>CX</given-names></name><name name-style="western"><surname>Wang</surname><given-names>GN</given-names></name><name name-style="western"><surname>Zhang</surname><given-names>D</given-names></name><name name-style="western"><surname>Ning</surname><given-names>P</given-names></name></person-group> (<year>2022</year>) Polyphasic identification of <italic><tp:taxon-name><tp:taxon-name-part taxon-name-part-type="genus">Distoseptispora</tp:taxon-name-part></tp:taxon-name></italic> with six new species from freshwater. Journal of <tp:taxon-name><tp:taxon-name-part taxon-name-part-type="kingdom">Fungi</tp:taxon-name-part></tp:taxon-name> 8: e1063. <ext-link xlink:href="10.3390/jof8101063" ext-link-type="doi" xlink:type="simple">https://doi.org/10.3390/jof8101063</ext-link></mixed-citation></ref></ref-list></tp:taxon-treatment>
